# Supplementary material for: Differences in Processing Quality Traits, Protein Content and Composition between Spelt and Bread Wheat Genotypes Grown under Conventional and Organic Production
Source: Foods. 2021 Jan 13;10(1):156. doi: 10.3390/foods10010156 (PMC7828489; doi:10.3390/foods10010156)
Supplement: Supplementary file 1 [file foods-10-00156-s001.zip]

Archive with 1 entries (1 files):
- Suplementary figures.pdf
